# Supplementary material for: Mapping Insertions, Deletions and SNPs on Venter's Chromosomes
Source: PLoS One. 2009 Jun 22;4(6):e5972. doi: 10.1371/journal.pone.0005972 (PMC2696090; doi:10.1371/journal.pone.0005972)
Supplement: Table S1 — (0.03 MB XLS) [file pone.0005972.s006.xls]

## Sheet: Suppl.Table_S1
Supplementary Table S1. Amounts of DNA (in megabases) in the five isochore families of chromosomes 17 to 22, and the amounts (in base pairs)
			of insertions and deletions in Venter in the three size classes are reported in (A)
			The percentage columns concern the amounts of insertions/deletions as percentage of chromosome sizes;
			numbers in parenthesis are for the >1000 bp classes).
			In (B) the numbers of insertions/deletions in Venter are reported. Values in bold represent the densities
			(number of insertions/deletions on megabases of isochore families).
(A)
			Insertions in Venter (bp)						Deletions in Venter (bp)
Chr17
	Amount, Mb (*)	10-100, bp	100-1000, bp	>1000, bp	%		Amount, Mb (*)	10-100, bp	100-1000, bp	1000, bp	%
L1	3	84	0	14898			3.3	133	157	0
L2	13.5	1165	6164	167067			12.5	656	5191	60741
H1	26.3	2462	27434	734351			29.6	3454	56670	1146803
H2	28.2	4441	47453	803317			24.3	4089	57720	632237
H3	5.6	1653	3309	65925			7.7	1993	20799	85633
Total	76.6	9805	84360	1785558	2.5	%	77.4	10325	140537	1925414	2.7	%
					(2.3)						(2.5)
Chr18
L1	20.8	810	451	12442			18.3	546	1326	24814
L2	28.1	1281	8443	74770			28.2	1581	10279	85924
H1	22	2194	10299	278531			23.8	2088	19118	270866
H2	3.8	1155	3067	22476			3.8	1235	7666	7900
H3
Total	74.7	5440	22260	388219	0.556786	%	74.1	5450	38389	389504	0.584808	%
					(0.5)						(0.5)
Chr19
L1
L2	4.3	1161	17157	142212			3.2	691196	18819	220488
H1	16.2	2437	31111	343545			17.8	526864	39107	2518705
H2	26	5108	57148	1248419			24.9	840184	102206	1003837
H3	9	2245	21964	306122			9.5	251316	57636	443986
Total	55.5	10951	127380	2040298	3.92546	%	55.4	2309560	217768	4187016	12.1198	%
					(3.7)						(7.6)
Chr20
L1
L2	15.5	1790	11850	36883			15.4	1042	12573	135876
H1	23.2	1880	16425	315036			23.2	2115	26077	289403
H2	17.3	1665	19776	428377			16.6	1440	29880	231955
H3	2.4	560	1462	11067			3.1	1086	10572	11034
Total	58.4	5895	49513	791363	1.44995	%	58.3	5683	79102	668268	1.29169	%
					(1.4)						(1.1)
Chr21
L1	11.9	338	2027	9908			11.25	540	784	12558
L2	7.7	448	4163	50264			7.45	341	1357	14020
H1	9.2	876	6369	168287			8.7	811	5857	122240
H2	2.7	198	1637	37477			4.7	989	9739	40431
H3	2	737	2524	1255			1.4	396	3586	0
Total	33.5	2597	16720	267191	0.855248	%	33.5	3077	21323	189249	0.637758	%
					(0.8)						(0.6)
Chr22
L1
L2	3.1	2302	8681	42485			1.1	24	0	12130
H1	8.5	579	8162	221459			9.4	1840	20659	165207
H2	19.1	2385	22023	387180			19.7	3211	31896	283298
H3	3.5	632	2813	66004			4.2	953	8778	63715
Total	34.2	5898	41679	717128	2.23598	%	34.4	6028	61333	524350	1.72009	%
					(2.1)						(1.5)
(B)
			Insertions in Venter (number)						Deletions in Venter (number)
Chr17
		10-100	100-1000	>1000				10-100	100-1000	1000
L1		3	0	2				3	1	0
L2		48	18	36				19	15	15
H1		104	65	142				132	140	162
H2		140	110	176				141	159	158
H3		49	15	14				65	51	31
Total		344	208	370	12.0366			360	366	366	14.1085
Chr18
L1		20	1	4				21	4	7
L2		41	18	20				43	26	28
H1		64	30	49				74	55	57
H2		32	11	4				36	21	5
H3								14	9	0
Total		157	60	77	3.93574			188	115	97	5.36193
Chr19
L1
L2		39	56	36				328	59	35
H1		74	76	73				775	103	110
H2		184	135	243				1732	254	242
H3		69	61	67				687	149	87
Total		366	328	419	20.0541			3522	565	474	82.3285
Chr20
L1		2	0	0				0	0	0
L2		66	43	9				32	42	17
H1		63	36	67				71	57	76
H2		64	43	81				59	70	65
H3		17	8	3				25	27	6
Total		212	130	160	8.40871			187	196	164	9.23986
Chr21
L1		10	1	2				15	2	5
L2		20	10	11				13	3	4
H1		24	17	25				28	14	20
H2		5	6	7				26	25	10
H3		19	10	1				12	13	0
Total		78	44	46	5.01493			94	57	39	5.65476
Chr22
L1
L2		72	29	12				1	0	2
H1		26	20	46				41	89	38
H2		84	57	84				89	119	66
H3		19	7	13				32	50	17
Total		201	113	155	13.7135			163	258	123	15.814
(*) The amounts in megabases of the isochore families are different because references are Venter chromosomes for insertions,
	human reference chromosomes (hg17) for the deletions.
